# Supplementary material for: Improvement of Cell Culture Methods for the Successful Generation of Human Keratinocyte Primary Cell Cultures Using EGF-Loaded Nanostructured Lipid Carriers
Source: Biomedicines. 2021 Nov 6;9(11):1634. doi: 10.3390/biomedicines9111634 (PMC8615600; doi:10.3390/biomedicines9111634)
Supplement: Supplementary file 1 [file biomedicines-09-01634-s001.zip]

Archive with 1 entries (1 files):
- biomedicines-1429215-supplementary.pdf
